# Supplementary material for: Prospective Evaluation of Symptom Burden and Medication Use in Seasonal Allergic Rhinitis/Rhinoconjunctivitis Patients Considering Allergen-Specific Immunotherapy
Source: J Clin Med. 2026 May 22;15(11):4035. doi: 10.3390/jcm15114035 (PMC13258035; doi:10.3390/jcm15114035)
Supplement: Supplementary file 1 [file jcm-15-04035-s001.zip]

Archive with 1 entries (1 files):
- jcm-4265055-supplementary.pdf
